# Supplementary material for: Evaluating Intervention Fidelity: An Example from a High-Intensity Interval Training Study
Source: PLoS One. 2015 Apr 22;10(4):e0125166. doi: 10.1371/journal.pone.0125166 (PMC4406743; doi:10.1371/journal.pone.0125166)
Supplement: S1 Dataset — . (XLSX) [file pone.0125166.s001.xlsx]

## Sheet: ITT (N=17)
Participant	Sex (0 = F, 1= M)	Session	Repetition	Heart rate peak
1	1	1	1	85.9296
1	1	1	2	94.9749
1	1	1	3	93.9698
1	1	1	4	93.4673
1	1	1	5	92.9648
1	1	1	6	89.4472
1	1	1	7	91.7923
1	1	1	8	91.8
1	1	2	1	95.9799
1	1	2	2	91.9598
1	1	2	3	92.9648
1	1	2	4	94.9749
1	1	2	5	85.9296
1	1	2	6	93.9698
1	1	2	7	91.9598
1	1	2	8	98.4925
1	1	3	1	89.0165
1	1	3	2	89
1	1	3	3	91.9598
1	1	3	4	90.9548
1	1	3	5	82.4121
1	1	3	6	88.4422
1	1	3	7	86.9347
1	1	3	8	87.4372
1	1	3	9	94.9749
1	1	4	1	94.9749
1	1	4	2	95
1	1	4	3	92.9648
1	1	4	4	95.4774
1	1	4	5	96.4824
1	1	4	6	93.4673
1	1	4	7	94.9749
1	1	4	8	95.4774
1	1	4	9	95.9799
1	1	5	1	93.9698
1	1	5	2	92.9648
1	1	5	3	93.9698
1	1	5	4	93.4673
1	1	5	5	95.9799
1	1	5	6	93.9698
1	1	5	7	97.4874
1	1	5	8	96.9849
1	1	5	9	96.9849
1	1	5	10	95.4774
1	1	6	1	88.9447
1	1	6	2	90.9548
1	1	6	3	90.4523
1	1	6	4	91.4573
1	1	6	5	94.4724
1	1	6	6	90.9548
1	1	6	7	88.9447
1	1	6	8	95.4774
1	1	6	9	94.9749
1	1	6	10	89.4472
1	1	7	1	85.4271
1	1	7	2	90.4523
1	1	7	3	86.4322
1	1	7	4	91.4573
1	1	7	5	94.9749
1	1	7	6	92.4623
1	1	7	7	93.9698
1	1	7	8	90.9548
1	1	7	9	94.4724
1	1	7	10	94.4724
1	1	7	11	96.9849
1	1	7	12	98.4925
1	1	8	1	88.4422
1	1	8	2	93.9698
1	1	8	3	94.9749
1	1	8	4	97.4874
1	1	8	5	97.4874
1	1	8	6	95.4774
1	1	8	7	94.4724
1	1	8	8	96.4824
1	1	8	9	94.9749
1	1	8	10	91.4573
1	1	8	11	89.9497
1	1	8	12	94.9749
1	1	9	1	94.9749
1	1	9	2	96.4824
1	1	9	3	95.4774
1	1	9	4	97.9899
1	1	9	5	93.9698
1	1	9	6	96.4824
1	1	9	7	98.4925
1	1	9	8	98.995
1	1	9	9	97.9899
1	1	9	10	97.4874
1	1	9	11	96.9849
1	1	9	12	100
1	1	9	13	97.1106
1	1	9	14	97.1106
1	1	10	1	83.4171
1	1	10	2	79.8995
1	1	10	3	89.9497
1	1	10	4	89.4472
1	1	10	5	90.4523
1	1	10	6	91.4573
1	1	10	7	94.9749
1	1	10	8	95.9799
1	1	10	9	94.4724
1	1	10	10	95.9799
1	1	10	11	98.995
1	1	10	12	95.4774
1	1	10	13	94.4724
1	1	10	14	91.9211
2	0	1	1	92.228
2	0	1	2	97.4093
2	0	1	3	85.4922
2	0	1	4	95.3368
2	0	1	5	93.2642
2	0	1	6	97.4093
2	0	1	7	95.8549
2	0	1	8	95.8549
2	0	2	1	92.228
2	0	2	2	85.4922
2	0	2	3	88.0829
2	0	2	4	93.7824
2	0	2	5	93.2642
2	0	2	6	95.8549
2	0	2	7	93.7824
2	0	2	8	91.7839
2	0	3	1	87.5648
2	0	3	2	95.3368
2	0	3	3	94.3005
2	0	3	4	93.2642
2	0	3	5	93.7824
2	0	3	6	91.1917
2	0	3	7	91.1917
2	0	3	8	92.228
2	0	3	9	94.3005
2	0	4	1	88.601
2	0	4	2	94.8187
2	0	4	3	92.228
2	0	4	4	91.7098
2	0	4	5	91.7098
2	0	4	6	93.7824
2	0	4	7	91.7098
2	0	4	8	91.1917
2	0	4	9	92.7461
2	0	5	1	97.9275
2	0	5	2	96.3731
2	0	5	3	95.3368
2	0	5	4	96.8912
2	0	5	5	96.3731
2	0	5	6	97.9275
2	0	5	7	97.4093
2	0	5	8	94.8187
2	0	5	9	95.3368
2	0	5	10	96.8912
2	0	6	1	90.1554
2	0	6	2	91.7098
2	0	6	3	92.228
2	0	6	4	93.2642
2	0	6	5	93.7824
2	0	6	6	90.1554
2	0	6	7	93.7824
2	0	6	8	93.2642
2	0	6	9	94.8187
2	0	6	10	94.8187
2	0	7	1	92.7461
2	0	7	2	93.7824
2	0	7	3	90.1554
2	0	7	4	91.7098
2	0	7	5	91.7098
2	0	7	6	94.8187
2	0	7	7	92.228
2	0	7	8	92.228
2	0	7	9	93.7824
2	0	7	10	93.2642
2	0	7	11	95.3368
2	0	7	12	100
2	0	8	1	92.7461
2	0	8	2	92.7461
2	0	8	3	91.1917
2	0	8	4	92.228
2	0	8	5	92.228
2	0	8	6	96.8912
2	0	8	7	93.0052
2	0	8	8	93.0052
2	0	8	9	93.0052
2	0	8	10	93.0052
2	0	8	11	93.0052
2	0	8	12	93.0052
2	0	9	1	82.3834
2	0	9	2	94.3005
2	0	9	3	93.7824
2	0	9	4	95.8549
2	0	9	5	94.3005
2	0	9	6	93.2642
2	0	9	7	96.8912
2	0	9	8	95.3368
2	0	9	9	93.7824
2	0	9	10	94.8187
2	0	9	11	95.3368
2	0	9	12	93.6411
2	0	9	13	93.6
2	0	9	14	93.6
2	0	10	1	92.228
2	0	10	2	90.6736
2	0	10	3	94.8187
2	0	10	4	91.7098
2	0	10	5	93.2642
2	0	10	6	94.8187
2	0	10	7	94.3005
2	0	10	8	95.8549
2	0	10	9	95.8549
2	0	10	10	96.8912
2	0	10	11	94.0415
2	0	10	12	94.0415
2	0	10	13	94.0415
2	0	10	14	94.0415
3	1	1	1	82.1256
3	1	1	2	88.8889
3	1	1	3	93.7198
3	1	1	4	93.2367
3	1	1	5	90.3382
3	1	1	6	91.3043
3	1	1	7	88.8889
3	1	1	8	84.058
3	1	2	1	91.3043
3	1	2	2	93.2367
3	1	2	3	88.4058
3	1	2	4	94.686
3	1	2	5	94.2029
3	1	2	6	93.7198
3	1	2	7	90.8213
3	1	2	8	94.686
3	1	3	1	92.7536
3	1	3	2	91.3043
3	1	3	3	90.3382
3	1	3	4	92.7536
3	1	3	5	95.1691
3	1	3	6	91.3043
3	1	3	7	92.2705
3	1	3	8	92.3
3	1	3	9	92.3
3	1	4	1	40
3	1	4	2	40
3	1	4	3	40
3	1	4	4	40
3	1	4	5	40
3	1	4	6	40
3	1	4	7	40
3	1	4	8	40
3	1	4	9	40
3	1	5	1	95.1691
3	1	5	2	93.2367
3	1	5	3	93.2367
3	1	5	4	91.7874
3	1	5	5	96.6184
3	1	5	6	91.7874
3	1	5	7	96.1353
3	1	5	8	95.1691
3	1	5	9	95.6522
3	1	5	10	97.5845
3	1	6	1	89.8551
3	1	6	2	95.6522
3	1	6	3	89.372
3	1	6	4	90.8213
3	1	6	5	92.7536
3	1	6	6	89.8551
3	1	6	7	92.2705
3	1	6	8	92.2705
3	1	6	9	95.1691
3	1	6	10	92.0021
3	1	7	1	91.7874
3	1	7	2	94.2029
3	1	7	3	93.2367
3	1	7	4	92.7536
3	1	7	5	96.1353
3	1	7	6	98.0676
3	1	7	7	99.5169
3	1	7	8	94.686
3	1	7	9	94.686
3	1	7	10	88.8889
3	1	7	11	90.8213
3	1	7	12	92.7536
3	1	8	1	40
3	1	8	2	40
3	1	8	3	40
3	1	8	4	40
3	1	8	5	40
3	1	8	6	40
3	1	8	7	40
3	1	8	8	40
3	1	8	9	40
3	1	8	10	40
3	1	8	11	40
3	1	8	12	40
3	1	9	1	40
3	1	9	2	40
3	1	9	3	40
3	1	9	4	40
3	1	9	5	40
3	1	9	6	40
3	1	9	7	40
3	1	9	8	40
3	1	9	9	40
3	1	9	10	40
3	1	9	11	40
3	1	9	12	40
3	1	9	13	40
3	1	9	14	40
3	1	10	1	84.058
3	1	10	2	87.4396
3	1	10	3	92.7536
3	1	10	4	92.2705
3	1	10	5	90.3382
3	1	10	6	89.8551
3	1	10	7	91.7874
3	1	10	8	95.1691
3	1	10	9	97.1014
3	1	10	10	96.1353
3	1	10	11	93.7198
3	1	10	12	98.0676
3	1	10	13	98.0676
3	1	10	14	97.5845
4	1	1	1	84.6154
4	1	1	2	78.733
4	1	1	3	85.0679
4	1	1	4	89.5928
4	1	1	5	89.1403
4	1	1	6	79.638
4	1	1	7	85.0679
4	1	1	8	82.8054
4	1	2	1	85.5204
4	1	2	2	79.638
4	1	2	3	77.8281
4	1	2	4	80.0905
4	1	2	5	76.4706
4	1	2	6	80.543
4	1	2	7	85.0679
4	1	2	8	82.8054
4	1	3	1	77.8281
4	1	3	2	89.5928
4	1	3	3	86.8778
4	1	3	4	90.4977
4	1	3	5	92.7602
4	1	3	6	87.3303
4	1	3	7	90.9502
4	1	3	8	92.7602
4	1	3	9	92.7602
4	1	4	1	82.8054
4	1	4	2	87.3303
4	1	4	3	81.9005
4	1	4	4	89.1403
4	1	4	5	83.7104
4	1	4	6	88.2353
4	1	4	7	89.5928
4	1	4	8	91.4027
4	1	4	9	91.8552
4	1	5	1	95.4751
4	1	5	2	91.8552
4	1	5	3	92.7602
4	1	5	4	93.6652
4	1	5	5	95.0226
4	1	5	6	90.4977
4	1	5	7	93.6652
4	1	5	8	91.4027
4	1	5	9	91.8552
4	1	5	10	90.0452
4	1	6	1	86.4253
4	1	6	2	92.3077
4	1	6	3	90.9502
4	1	6	4	92.7602
4	1	6	5	91.8552
4	1	6	6	85.9729
4	1	6	7	86.8778
4	1	6	8	85.9729
4	1	6	9	89.1403
4	1	6	10	89.1
4	1	7	1	87.7828
4	1	7	2	94.1176
4	1	7	3	92.7602
4	1	7	4	90.4977
4	1	7	5	91.4027
4	1	7	6	91.4027
4	1	7	7	95.4751
4	1	7	8	92.7602
4	1	7	9	94.5701
4	1	7	10	93.6652
4	1	7	11	92.7602
4	1	7	12	93.2127
4	1	8	1	88.6878
4	1	8	2	90.4977
4	1	8	3	89.5928
4	1	8	4	90.0452
4	1	8	5	89.5928
4	1	8	6	93.2127
4	1	8	7	90.2715
4	1	8	8	90.2715
4	1	8	9	90.2715
4	1	8	10	90.2715
4	1	8	11	90.2715
4	1	8	12	90.2715
4	1	9	1	86.4253
4	1	9	2	89.1403
4	1	9	3	91.4027
4	1	9	4	94.5701
4	1	9	5	86.4253
4	1	9	6	93.2127
4	1	9	7	96.3801
4	1	9	8	90.4977
4	1	9	9	83.7104
4	1	9	10	90.9502
4	1	9	11	90.9502
4	1	9	12	96.3801
4	1	9	13	90.8371
4	1	9	14	90.8
4	1	10	1	73.7557
4	1	10	2	82.3529
4	1	10	3	80.543
4	1	10	4	84.6154
4	1	10	5	79.1855
4	1	10	6	78.733
4	1	10	7	80.9955
4	1	10	8	90.4977
4	1	10	9	92.7602
4	1	10	10	91.8552
4	1	10	11	88.6878
4	1	10	12	92.3077
4	1	10	13	90.9502
4	1	10	14	93.6652
5	1	1	1	88.8889
5	1	1	2	89.899
5	1	1	3	93.9394
5	1	1	4	93.9394
5	1	1	5	95.4545
5	1	1	6	90.404
5	1	1	7	92.9293
5	1	1	8	93.4343
5	1	2	1	91.9192
5	1	2	2	97.9798
5	1	2	3	91.4141
5	1	2	4	96.9697
5	1	2	5	95.9596
5	1	2	6	94.4444
5	1	2	7	91.4141
5	1	2	8	95.4545
5	1	3	1	92.9293
5	1	3	2	94.4444
5	1	3	3	91.9192
5	1	3	4	95.4545
5	1	3	5	96.4646
5	1	3	6	95.4545
5	1	3	7	95.4545
5	1	3	8	95.4545
5	1	3	9	95.9596
5	1	4	1	87.3737
5	1	4	2	93.4343
5	1	4	3	91.4141
5	1	4	4	91.9192
5	1	4	5	92.9293
5	1	4	6	95.9596
5	1	4	7	93.9394
5	1	4	8	95.9596
5	1	4	9	96.4646
5	1	5	1	93.9394
5	1	5	2	94.9495
5	1	5	3	93.9394
5	1	5	4	96.4646
5	1	5	5	95.4545
5	1	5	6	91.9192
5	1	5	7	95.9596
5	1	5	8	94.9495
5	1	5	9	94.4444
5	1	5	10	96.9697
5	1	6	1	91.9192
5	1	6	2	92.9293
5	1	6	3	97.4747
5	1	6	4	97.9798
5	1	6	5	98.4848
5	1	6	6	96.4646
5	1	6	7	95.9596
5	1	6	8	96.4646
5	1	6	9	97.9798
5	1	6	10	97.4747
5	1	7	1	91.4141
5	1	7	2	93.9394
5	1	7	3	89.899
5	1	7	4	92.9293
5	1	7	5	94.9495
5	1	7	6	93.9394
5	1	7	7	95.4545
5	1	7	8	96.4646
5	1	7	9	96.4646
5	1	7	10	95.9596
5	1	7	11	96.9697
5	1	7	12	98.9899
5	1	8	1	92.4242
5	1	8	2	94.4444
5	1	8	3	95.9596
5	1	8	4	96.9697
5	1	8	5	96.4646
5	1	8	6	98.9899
5	1	8	7	93.4343
5	1	8	8	96.4646
5	1	8	9	93.9394
5	1	8	10	96.4646
5	1	8	11	95.5556
5	1	8	12	95.6
5	1	9	1	89.3939
5	1	9	2	94.4444
5	1	9	3	95.4545
5	1	9	4	96.4646
5	1	9	5	97.4747
5	1	9	6	96.4646
5	1	9	7	96.9697
5	1	9	8	98.4848
5	1	9	9	93.9394
5	1	9	10	96.4646
5	1	9	11	95.9596
5	1	9	12	95.4545
5	1	9	13	93.4343
5	1	9	14	93.9394
5	1	10	1	95.4545
5	1	10	2	95.4545
5	1	10	3	95.9596
5	1	10	4	96.9697
5	1	10	5	95.9596
5	1	10	6	95.4545
5	1	10	7	96.4646
5	1	10	8	93.4343
5	1	10	9	94.9495
5	1	10	10	95.4545
5	1	10	11	96.4646
5	1	10	12	96.9697
5	1	10	13	95.9596
5	1	10	14	96.9697
6	1	1	1	89.5735
6	1	1	2	87.2038
6	1	1	3	94.3128
6	1	1	4	89.5735
6	1	1	5	95.7346
6	1	1	6	91.2796
6	1	1	7	91.3
6	1	1	8	91.3
6	1	2	1	88.6256
6	1	2	2	92.891
6	1	2	3	90.5213
6	1	2	4	90.0474
6	1	2	5	93.3649
6	1	2	6	89.5735
6	1	2	7	88.6256
6	1	2	8	89.0995
6	1	3	1	86.7299
6	1	3	2	93.3649
6	1	3	3	93.3649
6	1	3	4	90.9953
6	1	3	5	91.4692
6	1	3	6	89.5735
6	1	3	7	90.5213
6	1	3	8	90.5213
6	1	3	9	91.4692
6	1	4	1	40
6	1	4	2	40
6	1	4	3	40
6	1	4	4	40
6	1	4	5	40
6	1	4	6	40
6	1	4	7	40
6	1	4	8	40
6	1	4	9	40
6	1	5	1	88.6256
6	1	5	2	95.2607
6	1	5	3	91.9431
6	1	5	4	91.9431
6	1	5	5	91.9431
6	1	5	6	92.4171
6	1	5	7	92.4171
6	1	5	8	93.8389
6	1	5	9	93.3649
6	1	5	10	93.8389
6	1	6	1	89.5735
6	1	6	2	90.9953
6	1	6	3	91.9431
6	1	6	4	90.9953
6	1	6	5	89.0995
6	1	6	6	90.5213
6	1	6	7	90.5213
6	1	6	8	90.5213
6	1	6	9	90.5213
6	1	6	10	90.5213
6	1	7	1	90.5213
6	1	7	2	92.4171
6	1	7	3	92.891
6	1	7	4	91.9431
6	1	7	5	91.4692
6	1	7	6	92.4171
6	1	7	7	93.8389
6	1	7	8	90.5213
6	1	7	9	92.891
6	1	7	10	91.9431
6	1	7	11	90.0474
6	1	7	12	94.3128
6	1	8	1	89.0995
6	1	8	2	91.9431
6	1	8	3	91.9431
6	1	8	4	91.9431
6	1	8	5	90.5213
6	1	8	6	90.5213
6	1	8	7	93.8389
6	1	8	8	90.0474
6	1	8	9	89.0995
6	1	8	10	95.7346
6	1	8	11	90.5213
6	1	8	12	89.5735
6	1	9	1	88.1517
6	1	9	2	89.5735
6	1	9	3	89.5735
6	1	9	4	89.0995
6	1	9	5	88.1517
6	1	9	6	92.4171
6	1	9	7	89.4945
6	1	9	8	89.4945
6	1	9	9	89.4945
6	1	9	10	89.4945
6	1	9	11	89.4945
6	1	9	12	89.4945
6	1	9	13	89.4945
6	1	9	14	89.4945
6	1	10	1	88.6256
6	1	10	2	89.5735
6	1	10	3	90.5213
6	1	10	4	90.0474
6	1	10	5	90.5213
6	1	10	6	91.4692
6	1	10	7	92.891
6	1	10	8	90.5213
6	1	10	9	91.9431
6	1	10	10	92.4171
6	1	10	11	93.8389
6	1	10	12	90.9953
6	1	10	13	90.9953
6	1	10	14	92.4171
7	0	1	1	94.1748
7	0	1	2	92.7184
7	0	1	3	86.8932
7	0	1	4	93.6893
7	0	1	5	92.7184
7	0	1	6	88.835
7	0	1	7	91.5049
7	0	1	8	91.5049
7	0	2	1	90.2913
7	0	2	2	92.233
7	0	2	3	83.4951
7	0	2	4	79.1262
7	0	2	5	84.466
7	0	2	6	88.3495
7	0	2	7	92.233
7	0	2	8	93.6893
7	0	3	1	91.7476
7	0	3	2	93.2039
7	0	3	3	94.1748
7	0	3	4	97.5728
7	0	3	5	93.6893
7	0	3	6	93.2039
7	0	3	7	94.6602
7	0	3	8	94.1748
7	0	3	9	94.0534
7	0	4	1	84.466
7	0	4	2	87.8641
7	0	4	3	82.5243
7	0	4	4	84.466
7	0	4	5	83.4951
7	0	4	6	89.8058
7	0	4	7	88.3495
7	0	4	8	88.835
7	0	4	9	90.7767
7	0	5	1	91.7476
7	0	5	2	94.1748
7	0	5	3	92.7184
7	0	5	4	91.2621
7	0	5	5	90.7767
7	0	5	6	94.6602
7	0	5	7	96.1165
7	0	5	8	97.0874
7	0	5	9	96.6019
7	0	5	10	94.1748
7	0	6	1	87.3786
7	0	6	2	93.2039
7	0	6	3	95.1456
7	0	6	4	95.6311
7	0	6	5	93.2039
7	0	6	6	90.7767
7	0	6	7	95.6311
7	0	6	8	92.9958
7	0	6	9	92.9958
7	0	6	10	93
7	0	7	1	91.7476
7	0	7	2	87.3786
7	0	7	3	93.6893
7	0	7	4	93.6893
7	0	7	5	91.6262
7	0	7	6	91.6262
7	0	7	7	91.6262
7	0	7	8	91.6262
7	0	7	9	91.6262
7	0	7	10	91.6262
7	0	7	11	91.6262
7	0	7	12	91.6262
7	0	8	1	40
7	0	8	2	40
7	0	8	3	40
7	0	8	4	40
7	0	8	5	40
7	0	8	6	40
7	0	8	7	40
7	0	8	8	40
7	0	8	9	40
7	0	8	10	40
7	0	8	11	40
7	0	8	12	40
7	0	9	1	94.1748
7	0	9	2	93.2039
7	0	9	3	97.0874
7	0	9	4	95.6311
7	0	9	5	92.7184
7	0	9	6	98.0583
7	0	9	7	97.5728
7	0	9	8	96.1165
7	0	9	9	95.5704
7	0	9	10	95.5704
7	0	9	11	95.5704
7	0	9	12	95.5704
7	0	9	13	95.5704
7	0	9	14	95.5704
7	0	10	1	40
7	0	10	2	40
7	0	10	3	40
7	0	10	4	40
7	0	10	5	40
7	0	10	6	40
7	0	10	7	40
7	0	10	8	40
7	0	10	9	40
7	0	10	10	40
7	0	10	11	40
7	0	10	12	40
7	0	10	13	40
7	0	10	14	40
8	0	1	1	80.6452
8	0	1	2	91.7051
8	0	1	3	89.8618
8	0	1	4	89.4009
8	0	1	5	81.106
8	0	1	6	90.7834
8	0	1	7	90.7834
8	0	1	8	88.0184
8	0	2	1	83.871
8	0	2	2	83.4101
8	0	2	3	84.7926
8	0	2	4	81.106
8	0	2	5	85.7143
8	0	2	6	87.0968
8	0	2	7	88.4793
8	0	2	8	87.5576
8	0	3	1	82.0276
8	0	3	2	87.5576
8	0	3	3	88.0184
8	0	3	4	89.4009
8	0	3	5	90.3226
8	0	3	6	87.5576
8	0	3	7	88.9401
8	0	3	8	88.9401
8	0	3	9	90.7834
8	0	4	1	81.106
8	0	4	2	86.6359
8	0	4	3	82.0276
8	0	4	4	87.5576
8	0	4	5	84.7926
8	0	4	6	83.4101
8	0	4	7	86.1751
8	0	4	8	85.2535
8	0	4	9	88.9401
8	0	5	1	88.9401
8	0	5	2	88.0184
8	0	5	3	88.0184
8	0	5	4	85.7143
8	0	5	5	87.5576
8	0	5	6	85.2535
8	0	5	7	88.0184
8	0	5	8	88.9401
8	0	5	9	85.2535
8	0	5	10	87.0968
8	0	6	1	86.1751
8	0	6	2	87.5576
8	0	6	3	90.3226
8	0	6	4	91.2442
8	0	6	5	88.4793
8	0	6	6	83.4101
8	0	6	7	86.6359
8	0	6	8	85.7143
8	0	6	9	85.7143
8	0	6	10	87.2504
8	0	7	1	87
8	0	7	2	87
8	0	7	3	87
8	0	7	4	87
8	0	7	5	87
8	0	7	6	87
8	0	7	7	87
8	0	7	8	87
8	0	7	9	87
8	0	7	10	87
8	0	7	11	87
8	0	7	12	87
8	0	8	1	88.0184
8	0	8	2	89.4009
8	0	8	3	88.4793
8	0	8	4	88.9401
8	0	8	5	84.3318
8	0	8	6	88.0184
8	0	8	7	85.7143
8	0	8	8	85.7143
8	0	8	9	87.5576
8	0	8	10	86.6359
8	0	8	11	87.2811
8	0	8	12	87.3
8	0	9	1	87
8	0	9	2	87
8	0	9	3	87
8	0	9	4	87
8	0	9	5	87
8	0	9	6	87
8	0	9	7	87
8	0	9	8	87
8	0	9	9	87
8	0	9	10	87
8	0	9	11	87
8	0	9	12	87
8	0	9	13	87
8	0	9	14	87
8	0	10	1	88.0184
8	0	10	2	87.0968
8	0	10	3	89.8618
8	0	10	4	90.3226
8	0	10	5	89.4009
8	0	10	6	85.2535
8	0	10	7	87.5576
8	0	10	8	90.3226
8	0	10	9	88.4793
8	0	10	10	88.9401
8	0	10	11	89.4009
8	0	10	12	90.3226
8	0	10	13	87.5576
8	0	10	14	87.0968
9	0	1	1	81.1224
9	0	1	2	83.6735
9	0	1	3	79.0816
9	0	1	4	85.7143
9	0	1	5	75
9	0	1	6	80.9184
9	0	1	7	80.9
9	0	1	8	80.9
9	0	2	1	94.3878
9	0	2	2	95.9184
9	0	2	3	87.7551
9	0	2	4	88.2653
9	0	2	5	90.3061
9	0	2	6	94.898
9	0	2	7	95.9184
9	0	2	8	95.9184
9	0	3	1	94.3878
9	0	3	2	91.3265
9	0	3	3	90.8163
9	0	3	4	90.8163
9	0	3	5	86.7347
9	0	3	6	89.7959
9	0	3	7	95.4082
9	0	3	8	94.898
9	0	3	9	91.773
9	0	4	1	86.7347
9	0	4	2	85.7143
9	0	4	3	90.3061
9	0	4	4	88.2653
9	0	4	5	93.3673
9	0	4	6	90.3061
9	0	4	7	88.2653
9	0	4	8	89.2857
9	0	4	9	89.0306
9	0	5	1	91.3265
9	0	5	2	87.7551
9	0	5	3	91.3265
9	0	5	4	94.3878
9	0	5	5	92.3469
9	0	5	6	90.3061
9	0	5	7	94.3878
9	0	5	8	92.8571
9	0	5	9	92.8571
9	0	5	10	91.8367
9	0	6	1	88.7755
9	0	6	2	88.2653
9	0	6	3	87.2449
9	0	6	4	85.2041
9	0	6	5	89.2857
9	0	6	6	83.6735
9	0	6	7	86.2245
9	0	6	8	83.1633
9	0	6	9	84.1837
9	0	6	10	82.1429
9	0	7	1	87.2449
9	0	7	2	87.7551
9	0	7	3	85.2041
9	0	7	4	91.8367
9	0	7	5	93.8776
9	0	7	6	89.1837
9	0	7	7	89.1837
9	0	7	8	89.1837
9	0	7	9	89.1837
9	0	7	10	89.1837
9	0	7	11	89.1837
9	0	7	12	89.1837
9	0	8	1	88.7755
9	0	8	2	91.3265
9	0	8	3	91.8367
9	0	8	4	90.3061
9	0	8	5	86.2245
9	0	8	6	89.6939
9	0	8	7	89.6939
9	0	8	8	89.6939
9	0	8	9	89.6939
9	0	8	10	89.6939
9	0	8	11	89.6939
9	0	8	12	89.6939
9	0	9	1	80.102
9	0	9	2	87.2449
9	0	9	3	80.6122
9	0	9	4	81.6327
9	0	9	5	82.398
9	0	9	6	82.398
9	0	9	7	82.398
9	0	9	8	82.398
9	0	9	9	82.398
9	0	9	10	82.398
9	0	9	11	82.398
9	0	9	12	82.398
9	0	9	13	82.398
9	0	9	14	82.398
9	0	10	1	82.1429
9	0	10	2	85.7143
9	0	10	3	89.7959
9	0	10	4	86.7347
9	0	10	5	83.1633
9	0	10	6	90.3061
9	0	10	7	86.7347
9	0	10	8	86.3703
9	0	10	9	86.3703
9	0	10	10	86.3703
9	0	10	11	86.3703
9	0	10	12	86.3703
9	0	10	13	86.3703
9	0	10	14	86.3703
10	1	1	1	91.6256
10	1	1	2	91.6256
10	1	1	3	91.6256
10	1	1	4	91.6256
10	1	1	5	91.6256
10	1	1	6	91.6256
10	1	1	7	91.6256
10	1	1	8	91.6256
10	1	2	1	93.1034
10	1	2	2	96.0591
10	1	2	3	86.2069
10	1	2	4	92.1182
10	1	2	5	93.5961
10	1	2	6	95.0739
10	1	2	7	95.5665
10	1	2	8	93.1034
10	1	3	1	94.0887
10	1	3	2	96.5517
10	1	3	3	93.5961
10	1	3	4	93.5961
10	1	3	5	98.5222
10	1	3	6	95.2709
10	1	3	7	95.2709
10	1	3	8	95.2709
10	1	3	9	95.2709
10	1	4	1	85.7143
10	1	4	2	90.6404
10	1	4	3	88.67
10	1	4	4	94.0887
10	1	4	5	92.6108
10	1	4	6	92.1182
10	1	4	7	95.0739
10	1	4	8	94.0887
10	1	4	9	98.0296
10	1	5	1	90.6404
10	1	5	2	95.5665
10	1	5	3	97.5369
10	1	5	4	88.1773
10	1	5	5	96.5517
10	1	5	6	92.1182
10	1	5	7	98.0296
10	1	5	8	86.2069
10	1	5	9	93.1034
10	1	5	10	93.1
10	1	6	1	90.6404
10	1	6	2	92.1182
10	1	6	3	94.5813
10	1	6	4	93.1034
10	1	6	5	96.0591
10	1	6	6	90.1478
10	1	6	7	92.1182
10	1	6	8	93.1034
10	1	6	9	88.1773
10	1	6	10	92.2277
10	1	7	1	88.7147
10	1	7	2	80.7882
10	1	7	3	78.8177
10	1	7	4	73.8916
10	1	7	5	81.7734
10	1	7	6	92.1182
10	1	7	7	94.0887
10	1	7	8	92.1182
10	1	7	9	95.0739
10	1	7	10	92.6108
10	1	7	11	97.0443
10	1	7	12	97.5369
10	1	8	1	85.7143
10	1	8	2	91.133
10	1	8	3	97.5369
10	1	8	4	98.5222
10	1	8	5	94.5813
10	1	8	6	88.67
10	1	8	7	92.6108
10	1	8	8	94.5813
10	1	8	9	82.266
10	1	8	10	82.7586
10	1	8	11	80.2956
10	1	8	12	89.8791
10	1	9	1	40
10	1	9	2	40
10	1	9	3	40
10	1	9	4	40
10	1	9	5	40
10	1	9	6	40
10	1	9	7	40
10	1	9	8	40
10	1	9	9	40
10	1	9	10	40
10	1	9	11	40
10	1	9	12	40
10	1	9	13	40
10	1	9	14	40
10	1	10	1	91.6256
10	1	10	2	89.6552
10	1	10	3	86.6995
10	1	10	4	91.133
10	1	10	5	92.1182
10	1	10	6	88.67
10	1	10	7	89.6552
10	1	10	8	99.5074
10	1	10	9	98.5222
10	1	10	10	93.1034
10	1	10	11	94.5813
10	1	10	12	96.5517
10	1	10	13	98.5222
10	1	10	14	93.1034
11	0	1	1	84
11	0	1	2	87
11	0	1	3	84.5
11	0	1	4	84
11	0	1	5	90
11	0	1	6	85.9
11	0	1	7	85.9
11	0	1	8	85.9
11	0	2	1	86.5
11	0	2	2	84.5
11	0	2	3	87
11	0	2	4	86
11	0	2	5	86
11	0	2	6	86
11	0	2	7	86
11	0	2	8	86
11	0	3	1	83.5
11	0	3	2	90.5
11	0	3	3	87.5
11	0	3	4	94.5
11	0	3	5	91
11	0	3	6	92.5
11	0	3	7	95.5
11	0	3	8	90.7143
11	0	3	9	90.7143
11	0	4	1	80
11	0	4	2	80
11	0	4	3	80
11	0	4	4	80
11	0	4	5	80
11	0	4	6	80
11	0	4	7	80
11	0	4	8	80
11	0	4	9	80
11	0	5	1	87
11	0	5	2	94
11	0	5	3	96.5
11	0	5	4	95
11	0	5	5	94
11	0	5	6	94
11	0	5	7	91
11	0	5	8	92
11	0	5	9	94.5
11	0	5	10	89
11	0	6	1	94.5
11	0	6	2	95
11	0	6	3	93
11	0	6	4	88.5
11	0	6	5	98.5
11	0	6	6	93.9
11	0	6	7	93.9
11	0	6	8	93.9
11	0	6	9	93.9
11	0	6	10	93.9
11	0	7	1	85
11	0	7	2	90
11	0	7	3	96
11	0	7	4	94.5
11	0	7	5	95
11	0	7	6	96.5
11	0	7	7	94.5
11	0	7	8	89.5
11	0	7	9	93
11	0	7	10	96.5
11	0	7	11	98
11	0	7	12	93.5
11	0	8	1	40
11	0	8	2	40
11	0	8	3	40
11	0	8	4	40
11	0	8	5	40
11	0	8	6	40
11	0	8	7	40
11	0	8	8	40
11	0	8	9	40
11	0	8	10	40
11	0	8	11	40
11	0	8	12	40
11	0	9	1	40
11	0	9	2	40
11	0	9	3	40
11	0	9	4	40
11	0	9	5	40
11	0	9	6	40
11	0	9	7	40
11	0	9	8	40
11	0	9	9	40
11	0	9	10	40
11	0	9	11	40
11	0	9	12	40
11	0	9	13	40
11	0	9	14	40
11	0	10	1	98
11	0	10	2	96.5
11	0	10	3	97
11	0	10	4	98.5
11	0	10	5	91.5
11	0	10	6	94.5
11	0	10	7	96
11	0	10	8	95.5
11	0	10	9	96
11	0	10	10	97.5
11	0	10	11	96
11	0	10	12	94.5
11	0	10	13	98.5
11	0	10	14	100
12	0	1	1	80
12	0	1	2	80.4878
12	0	1	3	92.6829
12	0	1	4	95.6098
12	0	1	5	87.1951
12	0	1	6	87.1951
12	0	1	7	87.1951
12	0	1	8	87.1951
12	0	2	1	67
12	0	2	2	67
12	0	2	3	67
12	0	2	4	67
12	0	2	5	67
12	0	2	6	67
12	0	2	7	67
12	0	2	8	67
12	0	3	1	89.2683
12	0	3	2	85.3659
12	0	3	3	81.4634
12	0	3	4	91.2195
12	0	3	5	91.2195
12	0	3	6	80.4878
12	0	3	7	87.8049
12	0	3	8	91.7073
12	0	3	9	87.3171
12	0	4	1	78.5366
12	0	4	2	86.8293
12	0	4	3	92.6829
12	0	4	4	96.0976
12	0	4	5	89.7561
12	0	4	6	88.2927
12	0	4	7	94.1463
12	0	4	8	84.878
12	0	4	9	88.9024
12	0	5	1	85.3659
12	0	5	2	89.2683
12	0	5	3	94.1463
12	0	5	4	95.122
12	0	5	5	91.7073
12	0	5	6	89.2683
12	0	5	7	81.4634
12	0	5	8	91.2195
12	0	5	9	84.878
12	0	5	10	92.1951
12	0	6	1	87.8049
12	0	6	2	91.2195
12	0	6	3	93.6585
12	0	6	4	92.6829
12	0	6	5	96.0976
12	0	6	6	81.9512
12	0	6	7	76.0976
12	0	6	8	83.4146
12	0	6	9	83.4146
12	0	6	10	87.8049
12	0	7	1	40
12	0	7	2	40
12	0	7	3	40
12	0	7	4	40
12	0	7	5	40
12	0	7	6	40
12	0	7	7	40
12	0	7	8	40
12	0	7	9	40
12	0	7	10	40
12	0	7	11	40
12	0	7	12	40
12	0	8	1	40
12	0	8	2	40
12	0	8	3	40
12	0	8	4	40
12	0	8	5	40
12	0	8	6	40
12	0	8	7	40
12	0	8	8	40
12	0	8	9	40
12	0	8	10	40
12	0	8	11	40
12	0	8	12	40
12	0	9	1	40
12	0	9	2	40
12	0	9	3	40
12	0	9	4	40
12	0	9	5	40
12	0	9	6	40
12	0	9	7	40
12	0	9	8	40
12	0	9	9	40
12	0	9	10	40
12	0	9	11	40
12	0	9	12	40
12	0	9	13	40
12	0	9	14	40
12	0	10	1	40
12	0	10	2	40
12	0	10	3	40
12	0	10	4	40
12	0	10	5	40
12	0	10	6	40
12	0	10	7	40
12	0	10	8	40
12	0	10	9	40
12	0	10	10	40
12	0	10	11	40
12	0	10	12	40
12	0	10	13	40
12	0	10	14	40
13	0	1	1	90.5473
13	0	1	2	86.5672
13	0	1	3	92.5373
13	0	1	4	93.5323
13	0	1	5	95.0249
13	0	1	6	87.0647
13	0	1	7	92.0398
13	0	1	8	91.5423
13	0	2	1	91.5423
13	0	2	2	95.5224
13	0	2	3	90.5473
13	0	2	4	95.0249
13	0	2	5	90.5473
13	0	2	6	95.5224
13	0	2	7	94.0299
13	0	2	8	97.0149
13	0	3	1	40
13	0	3	2	40
13	0	3	3	40
13	0	3	4	40
13	0	3	5	40
13	0	3	6	40
13	0	3	7	40
13	0	3	8	40
13	0	3	9	40
13	0	4	1	88.5572
13	0	4	2	93.0348
13	0	4	3	92.0398
13	0	4	4	94.0299
13	0	4	5	94.0299
13	0	4	6	94.5274
13	0	4	7	94.5274
13	0	4	8	92.9638
13	0	4	9	93
13	0	5	1	94.5274
13	0	5	2	95.0249
13	0	5	3	93.0348
13	0	5	4	95.5224
13	0	5	5	93.5323
13	0	5	6	93.0348
13	0	5	7	96.0199
13	0	5	8	94.0299
13	0	5	9	94.5274
13	0	5	10	97.0149
13	0	6	1	40
13	0	6	2	40
13	0	6	3	40
13	0	6	4	40
13	0	6	5	40
13	0	6	6	40
13	0	6	7	40
13	0	6	8	40
13	0	6	9	40
13	0	6	10	40
13	0	7	1	88.5572
13	0	7	2	90.0498
13	0	7	3	90.5473
13	0	7	4	91.5423
13	0	7	5	89.0547
13	0	7	6	92.5373
13	0	7	7	95.5224
13	0	7	8	92.5373
13	0	7	9	94.5274
13	0	7	10	95.0249
13	0	7	11	94.0299
13	0	7	12	97.0149
13	0	8	1	88.5572
13	0	8	2	92.0398
13	0	8	3	91.5423
13	0	8	4	95.0249
13	0	8	5	94.0299
13	0	8	6	96.0199
13	0	8	7	93.0348
13	0	8	8	95.5224
13	0	8	9	93.0348
13	0	8	10	96.0199
13	0	8	11	97.5124
13	0	8	12	95.0249
13	0	9	1	89.0547
13	0	9	2	91.5423
13	0	9	3	93.5323
13	0	9	4	91.5423
13	0	9	5	94.0299
13	0	9	6	85.0746
13	0	9	7	93.0348
13	0	9	8	89.0547
13	0	9	9	86.5672
13	0	9	10	90.3814
13	0	9	11	90.0498
13	0	9	12	92.5373
13	0	9	13	90.5334
13	0	9	14	90.5
13	0	10	1	91.0448
13	0	10	2	88.0597
13	0	10	3	85.5721
13	0	10	4	95.0249
13	0	10	5	89.0547
13	0	10	6	93.0348
13	0	10	7	95.0249
13	0	10	8	92.0398
13	0	10	9	93.0348
13	0	10	10	96.0199
13	0	10	11	95.5224
13	0	10	12	95.0249
13	0	10	13	97.0149
13	0	10	14	96.5174
14	1	1	1	89
14	1	1	2	89
14	1	1	3	89
14	1	1	4	89
14	1	1	5	89
14	1	1	6	89
14	1	1	7	89
14	1	1	8	89
14	1	2	1	89.9083
14	1	2	2	77.9817
14	1	2	3	92.2018
14	1	2	4	81.6514
14	1	2	5	84.8624
14	1	2	6	82.5688
14	1	2	7	93.578
14	1	2	8	86.1075
14	1	3	1	92.6606
14	1	3	2	91.2844
14	1	3	3	90.8257
14	1	3	4	92.2018
14	1	3	5	90.8257
14	1	3	6	89.9083
14	1	3	7	92.2018
14	1	3	8	94.0367
14	1	3	9	96.789
14	1	4	1	89.9083
14	1	4	2	92.2018
14	1	4	3	88.0734
14	1	4	4	90.8257
14	1	4	5	94.0367
14	1	4	6	92.2018
14	1	4	7	84.4037
14	1	4	8	90.2359
14	1	4	9	90.2
14	1	5	1	95.4128
14	1	5	2	92.2018
14	1	5	3	91.7431
14	1	5	4	91.2844
14	1	5	5	93.1193
14	1	5	6	90.367
14	1	5	7	91.7431
14	1	5	8	92.6606
14	1	5	9	92.6606
14	1	5	10	92.6606
14	1	6	1	87.156
14	1	6	2	86.6972
14	1	6	3	88.0734
14	1	6	4	87.156
14	1	6	5	84.4037
14	1	6	6	85.7798
14	1	6	7	87.156
14	1	6	8	87.6147
14	1	6	9	87.6147
14	1	6	10	86.8502
14	1	7	1	86.6972
14	1	7	2	89.9083
14	1	7	3	88.5321
14	1	7	4	87.6147
14	1	7	5	91.7431
14	1	7	6	92.6606
14	1	7	7	92.2018
14	1	7	8	79.8165
14	1	7	9	81.6514
14	1	7	10	82.5688
14	1	7	11	81.6514
14	1	7	12	88.5321
14	1	8	1	90.367
14	1	8	2	92.6606
14	1	8	3	92.6606
14	1	8	4	90.367
14	1	8	5	89.9083
14	1	8	6	91.7431
14	1	8	7	84.4037
14	1	8	8	90.367
14	1	8	9	85.3211
14	1	8	10	90.367
14	1	8	11	88.9908
14	1	8	12	89.7415
14	1	9	1	90.367
14	1	9	2	89.9083
14	1	9	3	91.2844
14	1	9	4	93.1193
14	1	9	5	87.6147
14	1	9	6	92.2018
14	1	9	7	91.2844
14	1	9	8	85.7798
14	1	9	9	77.9817
14	1	9	10	86.2385
14	1	9	11	81.1927
14	1	9	12	84.4037
14	1	9	13	87.6147
14	1	9	14	87.6
14	1	10	1	87.5313
14	1	10	2	87.156
14	1	10	3	83.0275
14	1	10	4	82.5688
14	1	10	5	83.0275
14	1	10	6	81.1927
14	1	10	7	84.8624
14	1	10	8	90.367
14	1	10	9	91.7431
14	1	10	10	92.2018
14	1	10	11	94.9541
14	1	10	12	91.7431
14	1	10	13	87.5
14	1	10	14	87.5
15	1	1	1	90.3846
15	1	1	2	92.7885
15	1	1	3	85.5769
15	1	1	4	89.9038
15	1	1	5	94.7115
15	1	1	6	94.2308
15	1	1	7	91.266
15	1	1	8	91.3
15	1	2	1	95.1923
15	1	2	2	95.1923
15	1	2	3	96.1538
15	1	2	4	92.7885
15	1	2	5	94.7115
15	1	2	6	94.2308
15	1	2	7	98.0769
15	1	2	8	99.5192
15	1	3	1	98.0769
15	1	3	2	97.1154
15	1	3	3	97.5962
15	1	3	4	98.5577
15	1	3	5	96.1538
15	1	3	6	96.6346
15	1	3	7	98.0769
15	1	3	8	96.6346
15	1	3	9	97.3558
15	1	4	1	84
15	1	4	2	84
15	1	4	3	84
15	1	4	4	84
15	1	4	5	84
15	1	4	6	84
15	1	4	7	84
15	1	4	8	84
15	1	4	9	84
15	1	5	1	40
15	1	5	2	40
15	1	5	3	40
15	1	5	4	40
15	1	5	5	40
15	1	5	6	40
15	1	5	7	40
15	1	5	8	40
15	1	5	9	40
15	1	5	10	40
15	1	6	1	95.6731
15	1	6	2	94.7115
15	1	6	3	95.1923
15	1	6	4	96.1538
15	1	6	5	97.1154
15	1	6	6	95.1923
15	1	6	7	95.6731
15	1	6	8	95.6731
15	1	6	9	95.6731
15	1	6	10	95.6731
15	1	7	1	98.5577
15	1	7	2	99.5192
15	1	7	3	97.5962
15	1	7	4	99.0385
15	1	7	5	98.0769
15	1	7	6	98.5577
15	1	7	7	96.6346
15	1	7	8	94.7115
15	1	7	9	96.6346
15	1	7	10	97.5962
15	1	7	11	97.6923
15	1	7	12	97.7
15	1	8	1	95.1923
15	1	8	2	99.0385
15	1	8	3	98.0769
15	1	8	4	96.6346
15	1	8	5	98.0769
15	1	8	6	97.1154
15	1	8	7	100
15	1	8	8	97.1154
15	1	8	9	95.1923
15	1	8	10	97.3825
15	1	8	11	97.4
15	1	8	12	97.4
15	1	9	1	40
15	1	9	2	40
15	1	9	3	40
15	1	9	4	40
15	1	9	5	40
15	1	9	6	40
15	1	9	7	40
15	1	9	8	40
15	1	9	9	40
15	1	9	10	40
15	1	9	11	40
15	1	9	12	40
15	1	9	13	40
15	1	9	14	40
15	1	10	1	97.1154
15	1	10	2	95.1923
15	1	10	3	96.6346
15	1	10	4	96.1538
15	1	10	5	97.5962
15	1	10	6	97.1154
15	1	10	7	97.1154
15	1	10	8	98.0769
15	1	10	9	98.0769
15	1	10	10	97.0085
15	1	10	11	97
15	1	10	12	97
15	1	10	13	97
15	1	10	14	97
16	0	1	1	89.8551
16	0	1	2	92.7536
16	0	1	3	91.3043
16	0	1	4	91.3043
16	0	1	5	91.3043
16	0	1	6	91.3043
16	0	1	7	91.3043
16	0	1	8	91.3043
16	0	2	1	88.8889
16	0	2	2	92.2705
16	0	2	3	87.9227
16	0	2	4	90.3382
16	0	2	5	85.5072
16	0	2	6	84.5411
16	0	2	7	88.8889
16	0	2	8	92.2705
16	0	3	1	95.1691
16	0	3	2	96.6184
16	0	3	3	96.1353
16	0	3	4	97.5845
16	0	3	5	99.0338
16	0	3	6	94.686
16	0	3	7	97.5845
16	0	3	8	97.5845
16	0	3	9	96.6184
16	0	4	1	80.1932
16	0	4	2	85.9903
16	0	4	3	79.2271
16	0	4	4	85.0242
16	0	4	5	84.5411
16	0	4	6	93.7198
16	0	4	7	93.2367
16	0	4	8	93.7198
16	0	4	9	97.5845
16	0	5	1	96.1353
16	0	5	2	96.6184
16	0	5	3	96.6184
16	0	5	4	98.0676
16	0	5	5	97.1014
16	0	5	6	93.2367
16	0	5	7	95.1691
16	0	5	8	98.0676
16	0	5	9	95.6522
16	0	5	10	100
16	0	6	1	86.9565
16	0	6	2	85.5072
16	0	6	3	94.686
16	0	6	4	90.8213
16	0	6	5	92.7536
16	0	6	6	93.7198
16	0	6	7	92.2705
16	0	6	8	92.7536
16	0	6	9	92.2705
16	0	6	10	96.6184
16	0	7	1	82.6087
16	0	7	2	76.3285
16	0	7	3	79.7101
16	0	7	4	87.4396
16	0	7	5	83.5749
16	0	7	6	87.4396
16	0	7	7	94.686
16	0	7	8	91.7874
16	0	7	9	90.8213
16	0	7	10	91.7874
16	0	7	11	93.7198
16	0	7	12	87.4396
16	0	8	1	92.2705
16	0	8	2	95.1691
16	0	8	3	94.2029
16	0	8	4	96.6184
16	0	8	5	94.686
16	0	8	6	92.7536
16	0	8	7	91.7874
16	0	8	8	93.7198
16	0	8	9	92.2705
16	0	8	10	91.3043
16	0	8	11	91.3043
16	0	8	12	92.2705
16	0	9	1	90.3382
16	0	9	2	93.2367
16	0	9	3	94.686
16	0	9	4	96.6184
16	0	9	5	93.7198
16	0	9	6	96.1353
16	0	9	7	94.2029
16	0	9	8	96.1353
16	0	9	9	91.7874
16	0	9	10	95.1691
16	0	9	11	93.2367
16	0	9	12	91.7874
16	0	9	13	92.2705
16	0	9	14	93.7198
16	0	10	1	85.0242
16	0	10	2	80.6763
16	0	10	3	93.2367
16	0	10	4	93.7198
16	0	10	5	91.3043
16	0	10	6	91.3043
16	0	10	7	94.686
16	0	10	8	86.9565
16	0	10	9	86.4734
16	0	10	10	92.7536
16	0	10	11	90.3382
16	0	10	12	89.372
16	0	10	13	96.1353
16	0	10	14	96.6184
17	1	1	1	89.6552
17	1	1	2	90.1478
17	1	1	3	85.2217
17	1	1	4	93.1034
17	1	1	5	93.1034
17	1	1	6	89.1626
17	1	1	7	76.3547
17	1	1	8	82.7586
17	1	2	1	40
17	1	2	2	40
17	1	2	3	40
17	1	2	4	40
17	1	2	5	40
17	1	2	6	40
17	1	2	7	40
17	1	2	8	40
17	1	3	1	86.6995
17	1	3	2	93.5961
17	1	3	3	95.5665
17	1	3	4	91.954
17	1	3	5	91.954
17	1	3	6	91.954
17	1	3	7	91.954
17	1	3	8	91.954
17	1	3	9	91.954
17	1	4	1	87.6847
17	1	4	2	91.6256
17	1	4	3	91.6256
17	1	4	4	91.6256
17	1	4	5	89.6552
17	1	4	6	85.2217
17	1	4	7	81.7734
17	1	4	8	86.2069
17	1	4	9	94.0887
17	1	5	1	84.7291
17	1	5	2	83.7438
17	1	5	3	84.7291
17	1	5	4	88.1773
17	1	5	5	80.2956
17	1	5	6	86.6995
17	1	5	7	93.5961
17	1	5	8	84.7291
17	1	5	9	86.6995
17	1	5	10	85.9332
17	1	6	1	92.6108
17	1	6	2	94.5813
17	1	6	3	89.6552
17	1	6	4	92.6108
17	1	6	5	74.3842
17	1	6	6	84.2365
17	1	6	7	85.7143
17	1	6	8	78.3251
17	1	6	9	87.1921
17	1	6	10	81.7734
17	1	7	1	84.2365
17	1	7	2	87.1921
17	1	7	3	90.1478
17	1	7	4	96.5517
17	1	7	5	82.7586
17	1	7	6	85.7143
17	1	7	7	78.3251
17	1	7	8	80.2956
17	1	7	9	81.7734
17	1	7	10	85.2217
17	1	7	11	85.2
17	1	7	12	85.2
17	1	8	1	91.133
17	1	8	2	89.6552
17	1	8	3	91.133
17	1	8	4	88.67
17	1	8	5	93.1034
17	1	8	6	89.1626
17	1	8	7	89.1626
17	1	8	8	91.6256
17	1	8	9	92.1182
17	1	8	10	93.1034
17	1	8	11	94.0887
17	1	8	12	93.1034
17	1	9	1	85.7143
17	1	9	2	93.5961
17	1	9	3	96.5517
17	1	9	4	96.5517
17	1	9	5	94.5813
17	1	9	6	86.2069
17	1	9	7	89.6552
17	1	9	8	87.6847
17	1	9	9	90.1478
17	1	9	10	92.6108
17	1	9	11	85.2217
17	1	9	12	89.6552
17	1	9	13	90.6814
17	1	9	14	90.7
17	1	10	1	86.6995
17	1	10	2	87.6847
17	1	10	3	92.6108
17	1	10	4	94.5813
17	1	10	5	87.1921
17	1	10	6	92.6108
17	1	10	7	88.67
17	1	10	8	82.266
17	1	10	9	82.266
17	1	10	10	90.1478
17	1	10	11	89.1626
17	1	10	12	86.6995
17	1	10	13	87.1921
17	1	10	14	97.5369

## Sheet: PP (N=8)
Participant	Sex (0 = F, 1= M)	Session	Repetition	Heart rate peak
1	1	1	1	85.9296
1	1	1	2	94.9749
1	1	1	3	93.9698
1	1	1	4	93.4673
1	1	1	5	92.9648
1	1	1	6	89.4472
1	1	1	7	91.7923
1	1	1	8	91.8
1	1	2	1	95.9799
1	1	2	2	91.9598
1	1	2	3	92.9648
1	1	2	4	94.9749
1	1	2	5	85.9296
1	1	2	6	93.9698
1	1	2	7	91.9598
1	1	2	8	98.4925
1	1	3	1	89.0165
1	1	3	2	89
1	1	3	3	91.9598
1	1	3	4	90.9548
1	1	3	5	82.4121
1	1	3	6	88.4422
1	1	3	7	86.9347
1	1	3	8	87.4372
1	1	3	9	94.9749
1	1	4	1	94.9749
1	1	4	2	95
1	1	4	3	92.9648
1	1	4	4	95.4774
1	1	4	5	96.4824
1	1	4	6	93.4673
1	1	4	7	94.9749
1	1	4	8	95.4774
1	1	4	9	95.9799
1	1	5	1	93.9698
1	1	5	2	92.9648
1	1	5	3	93.9698
1	1	5	4	93.4673
1	1	5	5	95.9799
1	1	5	6	93.9698
1	1	5	7	97.4874
1	1	5	8	96.9849
1	1	5	9	96.9849
1	1	5	10	95.4774
1	1	6	1	88.9447
1	1	6	2	90.9548
1	1	6	3	90.4523
1	1	6	4	91.4573
1	1	6	5	94.4724
1	1	6	6	90.9548
1	1	6	7	88.9447
1	1	6	8	95.4774
1	1	6	9	94.9749
1	1	6	10	89.4472
1	1	7	1	85.4271
1	1	7	2	90.4523
1	1	7	3	86.4322
1	1	7	4	91.4573
1	1	7	5	94.9749
1	1	7	6	92.4623
1	1	7	7	93.9698
1	1	7	8	90.9548
1	1	7	9	94.4724
1	1	7	10	94.4724
1	1	7	11	96.9849
1	1	7	12	98.4925
1	1	8	1	88.4422
1	1	8	2	93.9698
1	1	8	3	94.9749
1	1	8	4	97.4874
1	1	8	5	97.4874
1	1	8	6	95.4774
1	1	8	7	94.4724
1	1	8	8	96.4824
1	1	8	9	94.9749
1	1	8	10	91.4573
1	1	8	11	89.9497
1	1	8	12	94.9749
1	1	9	1	94.9749
1	1	9	2	96.4824
1	1	9	3	95.4774
1	1	9	4	97.9899
1	1	9	5	93.9698
1	1	9	6	96.4824
1	1	9	7	98.4925
1	1	9	8	98.995
1	1	9	9	97.9899
1	1	9	10	97.4874
1	1	9	11	96.9849
1	1	9	12	100
1	1	9	13	97.1106
1	1	9	14	97.1106
1	1	10	1	83.4171
1	1	10	2	79.8995
1	1	10	3	89.9497
1	1	10	4	89.4472
1	1	10	5	90.4523
1	1	10	6	91.4573
1	1	10	7	94.9749
1	1	10	8	95.9799
1	1	10	9	94.4724
1	1	10	10	95.9799
1	1	10	11	98.995
1	1	10	12	95.4774
1	1	10	13	94.4724
1	1	10	14	91.9211
2	0	1	1	92.228
2	0	1	2	97.4093
2	0	1	3	85.4922
2	0	1	4	95.3368
2	0	1	5	93.2642
2	0	1	6	97.4093
2	0	1	7	95.8549
2	0	1	8	95.8549
2	0	2	1	92.228
2	0	2	2	85.4922
2	0	2	3	88.0829
2	0	2	4	93.7824
2	0	2	5	93.2642
2	0	2	6	95.8549
2	0	2	7	93.7824
2	0	2	8	91.7839
2	0	3	1	87.5648
2	0	3	2	95.3368
2	0	3	3	94.3005
2	0	3	4	93.2642
2	0	3	5	93.7824
2	0	3	6	91.1917
2	0	3	7	91.1917
2	0	3	8	92.228
2	0	3	9	94.3005
2	0	4	1	88.601
2	0	4	2	94.8187
2	0	4	3	92.228
2	0	4	4	91.7098
2	0	4	5	91.7098
2	0	4	6	93.7824
2	0	4	7	91.7098
2	0	4	8	91.1917
2	0	4	9	92.7461
2	0	5	1	97.9275
2	0	5	2	96.3731
2	0	5	3	95.3368
2	0	5	4	96.8912
2	0	5	5	96.3731
2	0	5	6	97.9275
2	0	5	7	97.4093
2	0	5	8	94.8187
2	0	5	9	95.3368
2	0	5	10	96.8912
2	0	6	1	90.1554
2	0	6	2	91.7098
2	0	6	3	92.228
2	0	6	4	93.2642
2	0	6	5	93.7824
2	0	6	6	90.1554
2	0	6	7	93.7824
2	0	6	8	93.2642
2	0	6	9	94.8187
2	0	6	10	94.8187
2	0	7	1	92.7461
2	0	7	2	93.7824
2	0	7	3	90.1554
2	0	7	4	91.7098
2	0	7	5	91.7098
2	0	7	6	94.8187
2	0	7	7	92.228
2	0	7	8	92.228
2	0	7	9	93.7824
2	0	7	10	93.2642
2	0	7	11	95.3368
2	0	7	12	100
2	0	8	1	92.7461
2	0	8	2	92.7461
2	0	8	3	91.1917
2	0	8	4	92.228
2	0	8	5	92.228
2	0	8	6	96.8912
2	0	8	7	93.0052
2	0	8	8	93.0052
2	0	8	9	93.0052
2	0	8	10	93.0052
2	0	8	11	93.0052
2	0	8	12	93.0052
2	0	9	1	82.3834
2	0	9	2	94.3005
2	0	9	3	93.7824
2	0	9	4	95.8549
2	0	9	5	94.3005
2	0	9	6	93.2642
2	0	9	7	96.8912
2	0	9	8	95.3368
2	0	9	9	93.7824
2	0	9	10	94.8187
2	0	9	11	95.3368
2	0	9	12	93.6411
2	0	9	13	93.6
2	0	9	14	93.6
2	0	10	1	92.228
2	0	10	2	90.6736
2	0	10	3	94.8187
2	0	10	4	91.7098
2	0	10	5	93.2642
2	0	10	6	94.8187
2	0	10	7	94.3005
2	0	10	8	95.8549
2	0	10	9	95.8549
2	0	10	10	96.8912
2	0	10	11	94.0415
2	0	10	12	94.0415
2	0	10	13	94.0415
2	0	10	14	94.0415
4	1	1	1	84.6154
4	1	1	2	78.733
4	1	1	3	85.0679
4	1	1	4	89.5928
4	1	1	5	89.1403
4	1	1	6	79.638
4	1	1	7	85.0679
4	1	1	8	82.8054
4	1	2	1	85.5204
4	1	2	2	79.638
4	1	2	3	77.8281
4	1	2	4	80.0905
4	1	2	5	76.4706
4	1	2	6	80.543
4	1	2	7	85.0679
4	1	2	8	82.8054
4	1	3	1	77.8281
4	1	3	2	89.5928
4	1	3	3	86.8778
4	1	3	4	90.4977
4	1	3	5	92.7602
4	1	3	6	87.3303
4	1	3	7	90.9502
4	1	3	8	92.7602
4	1	3	9	92.7602
4	1	4	1	82.8054
4	1	4	2	87.3303
4	1	4	3	81.9005
4	1	4	4	89.1403
4	1	4	5	83.7104
4	1	4	6	88.2353
4	1	4	7	89.5928
4	1	4	8	91.4027
4	1	4	9	91.8552
4	1	5	1	95.4751
4	1	5	2	91.8552
4	1	5	3	92.7602
4	1	5	4	93.6652
4	1	5	5	95.0226
4	1	5	6	90.4977
4	1	5	7	93.6652
4	1	5	8	91.4027
4	1	5	9	91.8552
4	1	5	10	90.0452
4	1	6	1	86.4253
4	1	6	2	92.3077
4	1	6	3	90.9502
4	1	6	4	92.7602
4	1	6	5	91.8552
4	1	6	6	85.9729
4	1	6	7	86.8778
4	1	6	8	85.9729
4	1	6	9	89.1403
4	1	6	10	89.1
4	1	7	1	87.7828
4	1	7	2	94.1176
4	1	7	3	92.7602
4	1	7	4	90.4977
4	1	7	5	91.4027
4	1	7	6	91.4027
4	1	7	7	95.4751
4	1	7	8	92.7602
4	1	7	9	94.5701
4	1	7	10	93.6652
4	1	7	11	92.7602
4	1	7	12	93.2127
4	1	8	1	88.6878
4	1	8	2	90.4977
4	1	8	3	89.5928
4	1	8	4	90.0452
4	1	8	5	89.5928
4	1	8	6	93.2127
4	1	8	7	90.2715
4	1	8	8	90.2715
4	1	8	9	90.2715
4	1	8	10	90.2715
4	1	8	11	90.2715
4	1	8	12	90.2715
4	1	9	1	86.4253
4	1	9	2	89.1403
4	1	9	3	91.4027
4	1	9	4	94.5701
4	1	9	5	86.4253
4	1	9	6	93.2127
4	1	9	7	96.3801
4	1	9	8	90.4977
4	1	9	9	83.7104
4	1	9	10	90.9502
4	1	9	11	90.9502
4	1	9	12	96.3801
4	1	9	13	90.8371
4	1	9	14	90.8
4	1	10	1	73.7557
4	1	10	2	82.3529
4	1	10	3	80.543
4	1	10	4	84.6154
4	1	10	5	79.1855
4	1	10	6	78.733
4	1	10	7	80.9955
4	1	10	8	90.4977
4	1	10	9	92.7602
4	1	10	10	91.8552
4	1	10	11	88.6878
4	1	10	12	92.3077
4	1	10	13	90.9502
4	1	10	14	93.6652
5	1	1	1	88.8889
5	1	1	2	89.899
5	1	1	3	93.9394
5	1	1	4	93.9394
5	1	1	5	95.4545
5	1	1	6	90.404
5	1	1	7	92.9293
5	1	1	8	93.4343
5	1	2	1	91.9192
5	1	2	2	97.9798
5	1	2	3	91.4141
5	1	2	4	96.9697
5	1	2	5	95.9596
5	1	2	6	94.4444
5	1	2	7	91.4141
5	1	2	8	95.4545
5	1	3	1	92.9293
5	1	3	2	94.4444
5	1	3	3	91.9192
5	1	3	4	95.4545
5	1	3	5	96.4646
5	1	3	6	95.4545
5	1	3	7	95.4545
5	1	3	8	95.4545
5	1	3	9	95.9596
5	1	4	1	87.3737
5	1	4	2	93.4343
5	1	4	3	91.4141
5	1	4	4	91.9192
5	1	4	5	92.9293
5	1	4	6	95.9596
5	1	4	7	93.9394
5	1	4	8	95.9596
5	1	4	9	96.4646
5	1	5	1	93.9394
5	1	5	2	94.9495
5	1	5	3	93.9394
5	1	5	4	96.4646
5	1	5	5	95.4545
5	1	5	6	91.9192
5	1	5	7	95.9596
5	1	5	8	94.9495
5	1	5	9	94.4444
5	1	5	10	96.9697
5	1	6	1	91.9192
5	1	6	2	92.9293
5	1	6	3	97.4747
5	1	6	4	97.9798
5	1	6	5	98.4848
5	1	6	6	96.4646
5	1	6	7	95.9596
5	1	6	8	96.4646
5	1	6	9	97.9798
5	1	6	10	97.4747
5	1	7	1	91.4141
5	1	7	2	93.9394
5	1	7	3	89.899
5	1	7	4	92.9293
5	1	7	5	94.9495
5	1	7	6	93.9394
5	1	7	7	95.4545
5	1	7	8	96.4646
5	1	7	9	96.4646
5	1	7	10	95.9596
5	1	7	11	96.9697
5	1	7	12	98.9899
5	1	8	1	92.4242
5	1	8	2	94.4444
5	1	8	3	95.9596
5	1	8	4	96.9697
5	1	8	5	96.4646
5	1	8	6	98.9899
5	1	8	7	93.4343
5	1	8	8	96.4646
5	1	8	9	93.9394
5	1	8	10	96.4646
5	1	8	11	95.5556
5	1	8	12	95.6
5	1	9	1	89.3939
5	1	9	2	94.4444
5	1	9	3	95.4545
5	1	9	4	96.4646
5	1	9	5	97.4747
5	1	9	6	96.4646
5	1	9	7	96.9697
5	1	9	8	98.4848
5	1	9	9	93.9394
5	1	9	10	96.4646
5	1	9	11	95.9596
5	1	9	12	95.4545
5	1	9	13	93.4343
5	1	9	14	93.9394
5	1	10	1	95.4545
5	1	10	2	95.4545
5	1	10	3	95.9596
5	1	10	4	96.9697
5	1	10	5	95.9596
5	1	10	6	95.4545
5	1	10	7	96.4646
5	1	10	8	93.4343
5	1	10	9	94.9495
5	1	10	10	95.4545
5	1	10	11	96.4646
5	1	10	12	96.9697
5	1	10	13	95.9596
5	1	10	14	96.9697
8	0	1	1	80.6452
8	0	1	2	91.7051
8	0	1	3	89.8618
8	0	1	4	89.4009
8	0	1	5	81.106
8	0	1	6	90.7834
8	0	1	7	90.7834
8	0	1	8	88.0184
8	0	2	1	83.871
8	0	2	2	83.4101
8	0	2	3	84.7926
8	0	2	4	81.106
8	0	2	5	85.7143
8	0	2	6	87.0968
8	0	2	7	88.4793
8	0	2	8	87.5576
8	0	3	1	82.0276
8	0	3	2	87.5576
8	0	3	3	88.0184
8	0	3	4	89.4009
8	0	3	5	90.3226
8	0	3	6	87.5576
8	0	3	7	88.9401
8	0	3	8	88.9401
8	0	3	9	90.7834
8	0	4	1	81.106
8	0	4	2	86.6359
8	0	4	3	82.0276
8	0	4	4	87.5576
8	0	4	5	84.7926
8	0	4	6	83.4101
8	0	4	7	86.1751
8	0	4	8	85.2535
8	0	4	9	88.9401
8	0	5	1	88.9401
8	0	5	2	88.0184
8	0	5	3	88.0184
8	0	5	4	85.7143
8	0	5	5	87.5576
8	0	5	6	85.2535
8	0	5	7	88.0184
8	0	5	8	88.9401
8	0	5	9	85.2535
8	0	5	10	87.0968
8	0	6	1	86.1751
8	0	6	2	87.5576
8	0	6	3	90.3226
8	0	6	4	91.2442
8	0	6	5	88.4793
8	0	6	6	83.4101
8	0	6	7	86.6359
8	0	6	8	85.7143
8	0	6	9	85.7143
8	0	6	10	87.2504
8	0	7	1	87
8	0	7	2	87
8	0	7	3	87
8	0	7	4	87
8	0	7	5	87
8	0	7	6	87
8	0	7	7	87
8	0	7	8	87
8	0	7	9	87
8	0	7	10	87
8	0	7	11	87
8	0	7	12	87
8	0	8	1	88.0184
8	0	8	2	89.4009
8	0	8	3	88.4793
8	0	8	4	88.9401
8	0	8	5	84.3318
8	0	8	6	88.0184
8	0	8	7	85.7143
8	0	8	8	85.7143
8	0	8	9	87.5576
8	0	8	10	86.6359
8	0	8	11	87.2811
8	0	8	12	87.3
8	0	9	1	87
8	0	9	2	87
8	0	9	3	87
8	0	9	4	87
8	0	9	5	87
8	0	9	6	87
8	0	9	7	87
8	0	9	8	87
8	0	9	9	87
8	0	9	10	87
8	0	9	11	87
8	0	9	12	87
8	0	9	13	87
8	0	9	14	87
8	0	10	1	88.0184
8	0	10	2	87.0968
8	0	10	3	89.8618
8	0	10	4	90.3226
8	0	10	5	89.4009
8	0	10	6	85.2535
8	0	10	7	87.5576
8	0	10	8	90.3226
8	0	10	9	88.4793
8	0	10	10	88.9401
8	0	10	11	89.4009
8	0	10	12	90.3226
8	0	10	13	87.5576
8	0	10	14	87.0968
9	0	1	1	81.1224
9	0	1	2	83.6735
9	0	1	3	79.0816
9	0	1	4	85.7143
9	0	1	5	75
9	0	1	6	80.9184
9	0	1	7	80.9
9	0	1	8	80.9
9	0	2	1	94.3878
9	0	2	2	95.9184
9	0	2	3	87.7551
9	0	2	4	88.2653
9	0	2	5	90.3061
9	0	2	6	94.898
9	0	2	7	95.9184
9	0	2	8	95.9184
9	0	3	1	94.3878
9	0	3	2	91.3265
9	0	3	3	90.8163
9	0	3	4	90.8163
9	0	3	5	86.7347
9	0	3	6	89.7959
9	0	3	7	95.4082
9	0	3	8	94.898
9	0	3	9	91.773
9	0	4	1	86.7347
9	0	4	2	85.7143
9	0	4	3	90.3061
9	0	4	4	88.2653
9	0	4	5	93.3673
9	0	4	6	90.3061
9	0	4	7	88.2653
9	0	4	8	89.2857
9	0	4	9	89.0306
9	0	5	1	91.3265
9	0	5	2	87.7551
9	0	5	3	91.3265
9	0	5	4	94.3878
9	0	5	5	92.3469
9	0	5	6	90.3061
9	0	5	7	94.3878
9	0	5	8	92.8571
9	0	5	9	92.8571
9	0	5	10	91.8367
9	0	6	1	88.7755
9	0	6	2	88.2653
9	0	6	3	87.2449
9	0	6	4	85.2041
9	0	6	5	89.2857
9	0	6	6	83.6735
9	0	6	7	86.2245
9	0	6	8	83.1633
9	0	6	9	84.1837
9	0	6	10	82.1429
9	0	7	1	87.2449
9	0	7	2	87.7551
9	0	7	3	85.2041
9	0	7	4	91.8367
9	0	7	5	93.8776
9	0	7	6	89.1837
9	0	7	7	89.1837
9	0	7	8	89.1837
9	0	7	9	89.1837
9	0	7	10	89.1837
9	0	7	11	89.1837
9	0	7	12	89.1837
9	0	8	1	88.7755
9	0	8	2	91.3265
9	0	8	3	91.8367
9	0	8	4	90.3061
9	0	8	5	86.2245
9	0	8	6	89.6939
9	0	8	7	89.6939
9	0	8	8	89.6939
9	0	8	9	89.6939
9	0	8	10	89.6939
9	0	8	11	89.6939
9	0	8	12	89.6939
9	0	9	1	80.102
9	0	9	2	87.2449
9	0	9	3	80.6122
9	0	9	4	81.6327
9	0	9	5	82.398
9	0	9	6	82.398
9	0	9	7	82.398
9	0	9	8	82.398
9	0	9	9	82.398
9	0	9	10	82.398
9	0	9	11	82.398
9	0	9	12	82.398
9	0	9	13	82.398
9	0	9	14	82.398
9	0	10	1	82.1429
9	0	10	2	85.7143
9	0	10	3	89.7959
9	0	10	4	86.7347
9	0	10	5	83.1633
9	0	10	6	90.3061
9	0	10	7	86.7347
9	0	10	8	86.3703
9	0	10	9	86.3703
9	0	10	10	86.3703
9	0	10	11	86.3703
9	0	10	12	86.3703
9	0	10	13	86.3703
9	0	10	14	86.3703
14	1	1	1	89
14	1	1	2	89
14	1	1	3	89
14	1	1	4	89
14	1	1	5	89
14	1	1	6	89
14	1	1	7	89
14	1	1	8	89
14	1	2	1	89.9083
14	1	2	2	77.9817
14	1	2	3	92.2018
14	1	2	4	81.6514
14	1	2	5	84.8624
14	1	2	6	82.5688
14	1	2	7	93.578
14	1	2	8	86.1075
14	1	3	1	92.6606
14	1	3	2	91.2844
14	1	3	3	90.8257
14	1	3	4	92.2018
14	1	3	5	90.8257
14	1	3	6	89.9083
14	1	3	7	92.2018
14	1	3	8	94.0367
14	1	3	9	96.789
14	1	4	1	89.9083
14	1	4	2	92.2018
14	1	4	3	88.0734
14	1	4	4	90.8257
14	1	4	5	94.0367
14	1	4	6	92.2018
14	1	4	7	84.4037
14	1	4	8	90.2359
14	1	4	9	90.2
14	1	5	1	95.4128
14	1	5	2	92.2018
14	1	5	3	91.7431
14	1	5	4	91.2844
14	1	5	5	93.1193
14	1	5	6	90.367
14	1	5	7	91.7431
14	1	5	8	92.6606
14	1	5	9	92.6606
14	1	5	10	92.6606
14	1	6	1	87.156
14	1	6	2	86.6972
14	1	6	3	88.0734
14	1	6	4	87.156
14	1	6	5	84.4037
14	1	6	6	85.7798
14	1	6	7	87.156
14	1	6	8	87.6147
14	1	6	9	87.6147
14	1	6	10	86.8502
14	1	7	1	86.6972
14	1	7	2	89.9083
14	1	7	3	88.5321
14	1	7	4	87.6147
14	1	7	5	91.7431
14	1	7	6	92.6606
14	1	7	7	92.2018
14	1	7	8	79.8165
14	1	7	9	81.6514
14	1	7	10	82.5688
14	1	7	11	81.6514
14	1	7	12	88.5321
14	1	8	1	90.367
14	1	8	2	92.6606
14	1	8	3	92.6606
14	1	8	4	90.367
14	1	8	5	89.9083
14	1	8	6	91.7431
14	1	8	7	84.4037
14	1	8	8	90.367
14	1	8	9	85.3211
14	1	8	10	90.367
14	1	8	11	88.9908
14	1	8	12	89.7415
14	1	9	1	90.367
14	1	9	2	89.9083
14	1	9	3	91.2844
14	1	9	4	93.1193
14	1	9	5	87.6147
14	1	9	6	92.2018
14	1	9	7	91.2844
14	1	9	8	85.7798
14	1	9	9	77.9817
14	1	9	10	86.2385
14	1	9	11	81.1927
14	1	9	12	84.4037
14	1	9	13	87.6147
14	1	9	14	87.6
14	1	10	1	87.5313
14	1	10	2	87.156
14	1	10	3	83.0275
14	1	10	4	82.5688
14	1	10	5	83.0275
14	1	10	6	81.1927
14	1	10	7	84.8624
14	1	10	8	90.367
14	1	10	9	91.7431
14	1	10	10	92.2018
14	1	10	11	94.9541
14	1	10	12	91.7431
14	1	10	13	87.5
14	1	10	14	87.5
16	0	1	1	89.8551
16	0	1	2	92.7536
16	0	1	3	91.3043
16	0	1	4	91.3043
16	0	1	5	91.3043
16	0	1	6	91.3043
16	0	1	7	91.3043
16	0	1	8	91.3043
16	0	2	1	88.8889
16	0	2	2	92.2705
16	0	2	3	87.9227
16	0	2	4	90.3382
16	0	2	5	85.5072
16	0	2	6	84.5411
16	0	2	7	88.8889
16	0	2	8	92.2705
16	0	3	1	95.1691
16	0	3	2	96.6184
16	0	3	3	96.1353
16	0	3	4	97.5845
16	0	3	5	99.0338
16	0	3	6	94.686
16	0	3	7	97.5845
16	0	3	8	97.5845
16	0	3	9	96.6184
16	0	4	1	80.1932
16	0	4	2	85.9903
16	0	4	3	79.2271
16	0	4	4	85.0242
16	0	4	5	84.5411
16	0	4	6	93.7198
16	0	4	7	93.2367
16	0	4	8	93.7198
16	0	4	9	97.5845
16	0	5	1	96.1353
16	0	5	2	96.6184
16	0	5	3	96.6184
16	0	5	4	98.0676
16	0	5	5	97.1014
16	0	5	6	93.2367
16	0	5	7	95.1691
16	0	5	8	98.0676
16	0	5	9	95.6522
16	0	5	10	100
16	0	6	1	86.9565
16	0	6	2	85.5072
16	0	6	3	94.686
16	0	6	4	90.8213
16	0	6	5	92.7536
16	0	6	6	93.7198
16	0	6	7	92.2705
16	0	6	8	92.7536
16	0	6	9	92.2705
16	0	6	10	96.6184
16	0	7	1	82.6087
16	0	7	2	76.3285
16	0	7	3	79.7101
16	0	7	4	87.4396
16	0	7	5	83.5749
16	0	7	6	87.4396
16	0	7	7	94.686
16	0	7	8	91.7874
16	0	7	9	90.8213
16	0	7	10	91.7874
16	0	7	11	93.7198
16	0	7	12	87.4396
16	0	8	1	92.2705
16	0	8	2	95.1691
16	0	8	3	94.2029
16	0	8	4	96.6184
16	0	8	5	94.686
16	0	8	6	92.7536
16	0	8	7	91.7874
16	0	8	8	93.7198
16	0	8	9	92.2705
16	0	8	10	91.3043
16	0	8	11	91.3043
16	0	8	12	92.2705
16	0	9	1	90.3382
16	0	9	2	93.2367
16	0	9	3	94.686
16	0	9	4	96.6184
16	0	9	5	93.7198
16	0	9	6	96.1353
16	0	9	7	94.2029
16	0	9	8	96.1353
16	0	9	9	91.7874
16	0	9	10	95.1691
16	0	9	11	93.2367
16	0	9	12	91.7874
16	0	9	13	92.2705
16	0	9	14	93.7198
16	0	10	1	85.0242
16	0	10	2	80.6763
16	0	10	3	93.2367
16	0	10	4	93.7198
16	0	10	5	91.3043
16	0	10	6	91.3043
16	0	10	7	94.686
16	0	10	8	86.9565
16	0	10	9	86.4734
16	0	10	10	92.7536
16	0	10	11	90.3382
16	0	10	12	89.372
16	0	10	13	96.1353
16	0	10	14	96.6184
